# Supplementary material for: Kinetochore size correlates with chromosome size in Star of Bethlehem (Ornithogalum kochii Parl., Asparagaceae)
Source: Plant Biol (Stuttg). 2026 Apr 14;28(5):1737–42. doi: 10.1111/plb.70215 (PMC13358698; doi:10.1111/plb.70215)
Supplement: Supplementary file 2 — Table S1. List of localities of plants used in this study. Table S2. Measurements of chromosome area and kinetochore area. [file PLB-28-1737-s002.xlsx]

## Sheet: Supplementary Table S1
Supplementary Table S1: List of localities of plants used in this study
Plant ID	Locality	Collected by	Date
NAA1	Slovakia, Nána, ruderalised dry pastures and orchards in SW margin of village, 107 m a.s.l., 47.8101547N 18.6967753E.	B. Kovalová & M. Hroneš	2024-04-29
SLA3	Czechia, Šlapanice, Velký hájek Nature Reserve, dry grassland, 237 m a.s.l., 49.1766439N 16.7210078E.	M. Hroneš & B. Trávníček	2015-03-30

## Sheet: Supplementary Table S2
Supplementary Table S2: Measurements of chromosome area and kinetochore area
Plant code	Slide code	Metaphase code	Chromosome area [µm2]	Kinetochore 1 area [µm2]	Kinetochore 2 area [µm2]	Average kinetochore area [µm2]
NAA1	NAA1_11	NAA1_11s1	14.626	0.114	0.295	0.2045
NAA1	NAA1_11	NAA1_11s1	11.693	0.095	0.238	0.1665
NAA1	NAA1_11	NAA1_11s1	9.751	0.138	0.105	0.1215
NAA1	NAA1_11	NAA1_11s1	17.625	0.138	0.219	0.1785
NAA1	NAA1_11	NAA1_11s1	19.392	0.171	0.071	0.121
NAA1	NAA1_11	NAA1_11s2	12.636	0.271	0.257	0.264
NAA1	NAA1_11	NAA1_11s2	24.433	0.333	0.252	0.2925
NAA1	NAA1_11	NAA1_11s2	13.788	0.262	0.209	0.2355
NAA1	NAA1_11	NAA1_11s2	6.561	0.233	0.114	0.1735
NAA1	NAA1_11	NAA1_11s2	28.009	0.309	0.319	0.314
NAA1	NAA1_11	NAA1_11s2	30.256	0.457	0.205	0.331
NAA1	NAA1_11	NAA1_11s2	2.652	0.048	0.086	0.067
NAA1	NAA1_11	NAA1_11s3	14.988	0.181	0.152	0.1665
NAA1	NAA1_11	NAA1_11s3	13.155	0.09	0.11	0.1
NAA1	NAA1_11	NAA1_11s3	13.64	0.143	0.067	0.105
NAA1	NAA1_16	NAA1_16s1	18.111	0.119	0.095	0.107
NAA1	NAA1_16	NAA1_16s1	18.849	0.09	0.086	0.088
NAA1	NAA1_16	NAA1_16s1	9.584	0.095	0.091	0.093
NAA1	NAA1_16	NAA1_16s2	13.588	0.148	0.143	0.1455
NAA1	NAA1_16	NAA1_16s2	22.61	0.148	0.143	0.1455
NAA1	NAA1_16	NAA1_16s6	27.095	0.186	0.209	0.1975
NAA1	NAA1_16	NAA1_16s6	15.821	0.105	0.129	0.117
NAA1	NAA1_16	NAA1_16s6	34.051	0.167	NA	0.167
NAA1	NAA1_16	NAA1_16s7	13.755	0.129	0.076	0.1025
NAA1	NAA1_16	NAA1_16s7	12.531	0.114	0.062	0.088
NAA1	NAA1_16	NAA1_16s7	24.452	0.219	0.124	0.1715
NAA1	NAA1_16	NAA1_16s7	10.089	0.067	NA	0.067
NAA1	NAA1_16	NAA1_16s7	26.019	0.243	0.129	0.186
NAA1	NAA1_16	NAA1_16s9	29.904	0.176	0.157	0.1665
NAA1	NAA1_16	NAA1_16s9	17.011	0.09	NA	0.09
NAA1	NAA1_16	NAA1_16s9	25.962	0.133	0.152	0.1425
SLA3	SLA3_8	SLA3_8s1	28.071	0.229	0.248	0.2385
SLA3	SLA3_8	SLA3_8s1	14.107	0.138	0.119	0.1285
SLA3	SLA3_8	SLA3_8s1	21.22	0.152	0.138	0.145
NAA1	NAA1_17	NAA1_17s1	20.506	0.138	0.271	0.2045
NAA1	NAA1_17	NAA1_17s1	7.132	0.138	0.171	0.1545
NAA1	NAA1_17	NAA1_17s1	21.453	0.076	0.209	0.1425
NAA1	NAA1_17	NAA1_17s2	42.054	0.143	0.167	0.155
NAA1	NAA1_17	NAA1_17s2	32.618	0.119	0.124	0.1215
NAA1	NAA1_17	NAA1_17s2	19.682	0.124	0.1	0.112
NAA1	NAA1_17	NAA1_17s6	30.318	0.209	0.167	0.188
NAA1	NAA1_17	NAA1_17s6	14.026	0.124	0.095	0.1095
NAA1	NAA1_17	NAA1_17s6	19.42	0.19	0.148	0.169
NAA1	NAA1_17	NAA1_17s6	8.636	0.105	0.095	0.1
NAA1	NAA1_17	NAA1_17s6	22.677	0.133	0.171	0.152
SLA3	SLA3_20	SLA3_20s1	34.56	0.114	0.095	0.1045
SLA3	SLA3_20	SLA3_20s1	6.951	0.038	0.048	0.043
SLA3	SLA3_20	SLA3_20s1	30.161	0.162	0.09	0.126
SLA3	SLA3_20	SLA3_20s1	25.638	0.086	0.057	0.0715
SLA3	SLA3_20	SLA3_20s1	23.343	0.143	0.081	0.112
NAA1	NAA1_26	NAA1_26s1	41.216	0.195	0.095	0.145
NAA1	NAA1_26	NAA1_26s1	24.4	0.114	0.105	0.1095
NAA1	NAA1_26	NAA1_26s1	29.08	0.138	0.133	0.1355
NAA1	NAA1_26	NAA1_26s1	13.536	0.114	0.11	0.112
NAA1	NAA1_26	NAA1_26s1	12.312	0.048	0.048	0.048
NAA1	NAA1_26	NAA1_26s1	5.818	0.086	0.105	0.0955
NAA1	NAA1_26	NAA1_26s1	9.055	0.052	0.1	0.076
NAA1	NAA1_26	NAA1_26s1	26.205	0.081	0.086	0.0835
NAA1	NAA1_26	NAA1_26s3	61.76	0.133	0.119	0.126
NAA1	NAA1_26	NAA1_26s3	30.989	0.114	0.105	0.1095
NAA1	NAA1_26	NAA1_26s3	18.168	0.1	0.095	0.0975
NAA1	NAA1_26	NAA1_26s3	10.16	0.114	0.076	0.095
NAA1	NAA1_26	NAA1_26s3	26.962	0.143	0.114	0.1285
NAA1	NAA1_26	NAA1_26s3	12.36	0.086	0.1	0.093
NAA1	NAA1_26	NAA1_26s4	6.875	0.048	0.067	0.0575
NAA1	NAA1_26	NAA1_26s4	6.389	0.052	NA	0.052
NAA1	NAA1_26	NAA1_26s4	14.293	0.086	0.095	0.0905
NAA1	NAA1_26	NAA1_26s4	10.336	0.081	0.076	0.0785
NAA1	NAA1_26	NAA1_26s5	10.807	0.143	0.11	0.1265
NAA1	NAA1_26	NAA1_26s5	3.004	0.105	0.076	0.0905
NAA1	NAA1_26	NAA1_26s5	11.35	0.129	NA	0.129
NAA1	NAA1_26	NAA1_26s5	7.284	0.133	0.086	0.1095
NAA1	NAA1_26	NAA1_26s5	11.636	0.119	NA	0.119
NAA1	NAA1_26	NAA1_26s5	11.022	0.133	0.095	0.114
NAA1	NAA1_26	NAA1_26s5	18.73	0.148	0.2	0.174
NAA1	NAA1_26	NAA1_26s5	12.402	0.195	0.124	0.1595
NAA1	NAA1_26	NAA1_26s5	4.613	0.114	0.081	0.0975
NAA1	NAA1_26	NAA1_26s7	18.42	0.148	0.152	0.15
NAA1	NAA1_26	NAA1_26s7	33.084	0.138	0.143	0.1405
NAA1	NAA1_26	NAA1_26s7	23.2	0.095	0.186	0.1405
NAA1	NAA1_26	NAA1_26s7	29.423	0.105	0.124	0.1145
NAA1	NAA1_26	NAA1_26s7	28.595	0.114	0.162	0.138
NAA1	NAA1_26	NAA1_26s7	15.145	0.105	0.129	0.117
NAA1	NAA1_26	NAA1_26s7	11.112	0.138	0.086	0.112
NAA1	NAA1_26	NAA1_26s8	40.026	0.195	0.348	0.2715
NAA1	NAA1_26	NAA1_26s8	35.527	0.2	0.186	0.193
NAA1	NAA1_26	NAA1_26s8	24.01	0.224	NA	0.224
NAA1	NAA1_26	NAA1_26s8	32.194	0.252	0.152	0.202
NAA1	NAA1_26	NAA1_26s8	10.936	0.129	NA	0.129
NAA1	NAA1_26	NAA1_26s8	18.777	0.205	0.2	0.2025
NAA1	NAA1_26	NAA1_26s9	33.903	0.124	0.09	0.107
NAA1	NAA1_26	NAA1_26s9	8.798	0.095	0.081	0.088
NAA1	NAA1_26	NAA1_26s9	20.882	0.133	0.092	0.1125
NAA1	NAA1_26	NAA1_26s9	15.23	0.1	0.081	0.0905
NAA1	NAA1_26	NAA1_26s10	23.457	0.062	0.067	0.0645
NAA1	NAA1_26	NAA1_26s10	35.293	0.1	0.1	0.1
NAA1	NAA1_26	NAA1_26s10	14.354	0.086	0.086	0.086
NAA1	NAA1_26	NAA1_26s10	23.329	0.076	0.1	0.088
NAA1	NAA1_26	NAA1_26s10	33.56	0.071	0.086	0.0785
NAA1	NAA1_26	NAA1_26s11	14.94	0.105	0.119	0.112
NAA1	NAA1_26	NAA1_26s11	20.829	0.181	0.167	0.174
NAA1	NAA1_26	NAA1_26s11	12.445	0.095	0.095	0.095
NAA1	NAA1_26	NAA1_26s11	7.679	0.067	0.062	0.0645
NAA1	NAA1_26	NAA1_26s11	21.739	0.133	0.086	0.1095
NAA1	NAA1_26	NAA1_26s11	16.911	0.133	0.114	0.1235
NAA1	NAA1_26	NAA1_26s11	11.065	0.076	0.057	0.0665
NAA1	NAA1_26	NAA1_26s11	17.839	0.1	0.071	0.0855
NAA1	NAA1_25	NAA1_25s1	9.203	0.076	0.067	0.0715
NAA1	NAA1_25	NAA1_25s1	13.44	0.067	0.119	0.093
NAA1	NAA1_25	NAA1_25s1	14.135	0.076	0.095	0.0855
NAA1	NAA1_25	NAA1_25s1	21.605	0.076	0.062	0.069
NAA1	NAA1_25	NAA1_25s1	19.206	0.071	0.095	0.083
NAA1	NAA1_25	NAA1_25s1	14.193	0.081	0.09	0.0855
NAA1	NAA1_25	NAA1_25s1	13.545	0.081	0.114	0.0975
NAA1	NAA1_25	NAA1_25s1	17.363	0.105	0.076	0.0905
NAA1	NAA1_25	NAA1_25s1	7.241	0.067	0.067	0.067
NAA1	NAA1_25	NAA1_25s1	9.67	0.086	0.09	0.088
NAA1	NAA1_25	NAA1_25s2	42.716	0.195	0.2	0.1975
NAA1	NAA1_25	NAA1_25s2	22.867	0.219	0.257	0.238
NAA1	NAA1_25	NAA1_25s2	10.917	0.157	0.162	0.1595
NAA1	NAA1_25	NAA1_25s2	16.897	0.2	0.148	0.174
NAA1	NAA1_25	NAA1_25s2	21.229	0.2	NA	0.2
NAA1	NAA1_25	NAA1_25s2	17.349	0.181	0.152	0.1665
NAA1	NAA1_25	NAA1_25s2	14.85	0.152	0.119	0.1355
NAA1	NAA1_25	NAA1_25s2	33.584	0.233	0.19	0.2115
NAA1	NAA1_25	NAA1_25s2	39.607	0.252	0.309	0.2805
NAA1	NAA1_25	NAA1_25s4	23.177	0.205	0.076	0.1405
NAA1	NAA1_25	NAA1_25s4	14.397	0.09	0.067	0.0785
NAA1	NAA1_25	NAA1_25s4	4.49	0.076	0.067	0.0715
NAA1	NAA1_25	NAA1_25s4	13.626	0.114	0.09	0.102
NAA1	NAA1_25	NAA1_25s4	5.437	0.071	0.071	0.071
NAA1	NAA1_25	NAA1_25s4	15.102	0.09	0.09	0.09
NAA1	NAA1_25	NAA1_25s4	11.731	0.09	0.076	0.083
NAA1	NAA1_25	NAA1_25s4	12.079	0.124	NA	0.124
NAA1	NAA1_25	NAA1_25s4	12.898	0.071	0.067	0.069
NAA1	NAA1_25	NAA1_25s4	14.488	0.124	0.081	0.1025
NAA1	NAA1_25	NAA1_25s5	16.164	0.176	0.148	0.162
NAA1	NAA1_25	NAA1_25s5	21.125	0.229	0.243	0.236
NAA1	NAA1_25	NAA1_25s5	29.818	0.281	0.248	0.2645
NAA1	NAA1_25	NAA1_25s6	17.773	0.119	0.133	0.126
NAA1	NAA1_25	NAA1_25s6	11.207	0.143	0.105	0.124
NAA1	NAA1_25	NAA1_25s6	12.045	0.167	0.152	0.1595
NAA1	NAA1_25	NAA1_25s6	17.697	0.209	0.238	0.2235
NAA1	NAA1_25	NAA1_25s6	5.699	0.171	0.124	0.1475
NAA1	NAA1_25	NAA1_25s6	7.356	0.114	0.119	0.1165
NAA1	NAA1_25	NAA1_25s6	17.911	0.143	0.233	0.188
NAA1	NAA1_25	NAA1_25s6	15.554	0.19	0.248	0.219
NAA1	NAA1_25	NAA1_25s6	16.121	0.281	0.195	0.238
NAA1	NAA1_25	NAA1_25s6	12.374	0.171	0.095	0.133
NAA1	NAA1_25	NAA1_25s7	12.012	0.129	0.1	0.1145
NAA1	NAA1_25	NAA1_25s7	15.497	0.062	0.081	0.0715
NAA1	NAA1_25	NAA1_25s7	13.607	0.09	0.09	0.09
NAA1	NAA1_25	NAA1_25s7	9.636	0.081	0.081	0.081
NAA1	NAA1_25	NAA1_25s7	15.797	0.095	0.076	0.0855
NAA1	NAA1_25	NAA1_25s7	14.94	0.09	0.095	0.0925
NAA1	NAA1_25	NAA1_25s8	46.496	0.371	0.262	0.3165
NAA1	NAA1_25	NAA1_25s8	28.685	0.281	0.209	0.245
NAA1	NAA1_25	NAA1_25s8	23.967	0.176	0.19	0.183
NAA1	NAA1_25	NAA1_25s8	18.72	0.171	0.214	0.1925
NAA1	NAA1_25	NAA1_25s8	28.628	0.243	0.162	0.2025
NAA1	NAA1_25	NAA1_25s9	19.125	0.229	0.129	0.179
NAA1	NAA1_25	NAA1_25s9	27.719	0.143	0.167	0.155
NAA1	NAA1_25	NAA1_25s9	12.893	0.124	0.114	0.119
NAA1	NAA1_25	NAA1_25s9	20.487	0.133	0.143	0.138
NAA1	NAA1_25	NAA1_25s9	15.983	0.138	0.162	0.15
SLA3	SLA3_25	SLA3_25s1	27.623	0.252	0.167	0.2095
SLA3	SLA3_25	SLA3_25s1	33.86	0.167	0.19	0.1785
SLA3	SLA3_25	SLA3_25s1	12.374	0.2	0.214	0.207
SLA3	SLA3_25	SLA3_25s1	22.329	0.219	0.143	0.181
SLA3	SLA3_25	SLA3_25s2	22.077	0.229	0.176	0.2025
SLA3	SLA3_25	SLA3_25s2	15.597	0.2	0.167	0.1835
SLA3	SLA3_25	SLA3_25s2	26.176	0.248	0.257	0.2525
